# Supplementary material for: Molecular characterization of genomic breakpoints of ALK rearrangements in non‐small cell lung cancer
Source: Mol Oncol. 2022 Dec 13;17(5):765–78. doi: 10.1002/1878-0261.13348 (PMC10158786; doi:10.1002/1878-0261.13348)
Supplement: Supplementary file 5 — Table S1. DNA‐based NGS data of uncommon ALK rearrangements. [file MOL2-17-765-s003.xlsx]

## Sheet: Sheet1
Supplementary Table 1. DNA-based NGS data of uncommon ALK rearrangements.
Patient ID	Sex	Age	Sample type	Gene1	Chromosome1	Breakpoints1	Location1	Gene2	Chromosome2	Breakpoints2	Location2	Predicted frameshift class	Frequency (%)
P2110220207	female	46	ctDNA	EML4	2	42486117	intron3	ALK	2	29448193	intron19	frameshift	5.4
P2005270067	female	38	ctDNA	EML4	2	42485982	intron3	ALK	2	29448031	intron19	frameshift	0.5
P1902170006	male	64	tissue	EML4	2	42486615	intron3	ALK	2	29446428	intron19	frameshift	6.38
P2011280013	male	54	tissue	EML4	2	42546969	intron19	ALK	2	29446395	intron19	frameshift	2.6
P2008100038	female	53	tissue	EML4	2	42546030	intron19	ALK	2	29446494	intron19	frameshift	1
P1812260056	female	52	ctDNA	EML4	2	42552542	intron19	ALK	2	29447266	intron19	frameshift	4.13
L-2018-00000747	female	49	tissue	EML4	2	42528533	intron14	ALK	2	29447732	intron19	frameshift	10.7
P2103020235	male	52	tissue	EML4	2	42529317	intron14	ALK	2	29446394	intron19	frameshift	10.5
P2004040022	male	51	tissue	EML4	2	42528541	intron14	ALK	2	29447282	intron19	frameshift	16
P1901150024	male	38	tissue	EML4	2	42528847	intron14	ALK	2	29446507	intron19	frameshift	3.3
P2106140203	male	67	tissue	EML4	2	42532867	intron17	ALK	2	29446436	intron19	frameshift	11.3
P2101180240	female	62	tissue	EML4	2	42538322	intron17	ALK	2	29446427	intron19	frameshift	2.4
P2010010018	male	62	tissue	EML4	2	42535513	intron17	ALK	2	29446478	intron19	frameshift	5.2
P1908070015	female	44	ctDNA	EML4	2	29446432	intron17	ALK	2	42532768	intron19	frameshift	25
P2106040238	male	72	tissue	EML4	2	42491924	intron6	ALK	2	29448373	exon19	exon breakpoints	2.8
P2010230040	female	56	tissue	EML4	2	42492166	intron6	ALK	2	29448339	exon19	exon breakpoints	8.9
P2010010025	male	51	tissue	EML4	2	42494561	intron6	ALK	2	29448330	exon19	exon breakpoints	10.3
P2003210051	male	59	ctDNA	EML4	2	42502940	intron6	ALK	2	29448366	exon19	exon breakpoints	1.3
P2004150100	female	67	tissue	EML4	2	42494164	intron6	ALK	2	29446323	exon20	exon breakpoints	2.9
P1912180074	male	74	tissue	EML4	2	42492057	intron6	ALK	2	29446325	exon20	exon breakpoints	6.2
P2111220204	female	64	ctDNA	EML4	2	42479422	intron2	ALK	2	29448338	exon19	exon breakpoints	3.8
P1910120036	male	47	ctDNA	EML4	2	42547136	intron19	ALK	2	29448451	exon19	exon breakpoints	3.3
P2011270062	male	53	tissue	EML4	2	42548072	intron19	ALK	2	29446359	exon20	exon breakpoints	14.4
P2008280124	female	64	tissue	EML4	2	42547096	intron19	ALK	2	29446392	exon20	exon breakpoints	19.9
P2107280283	male	47	tissue	EML4	2	42529037	intron14	ALK	2	29446392	exon20	exon breakpoints	27
P2011130039	female	57	ctDNA	EML4	2	42526527	intron13	ALK	2	29448385	exon19	exon breakpoints	0.1
P2009010012	female	86	ctDNA	EML4	2	42522971	intron13	ALK	2	29448366	exon19	exon breakpoints	0.2
P2009100057	male	44	tissue	EML4	2	42523451	intron13	ALK	2	29448340	exon19	exon breakpoints	7.6
P2011280079	female	64	tissue	EML4	2	42553007	intron20	ALK	2	29448344	exon19	exon breakpoints	3.2
P2001100056	male	72	tissue	EML4	2	42536906	intron17	ALK	2	29446372	exon20	exon breakpoints	5.5
P2002230006	male	76	ctDNA	EML4	2	42491927	exon7	ALK	2	29448222	intron19	exon breakpoints	0.4
P2006160041	male	43	tissue	EML4	2	42483718	exon3	ALK	2	29446614	intron19	exon breakpoints	3
P2108030249	female	56	ctDNA	EML4	2	42553369	exon21	ALK	2	29446982	intron19	exon breakpoints	1.7
P2105080207	male	50	tissue	EML4	2	42553313	exon21	ALK	2	29447277	intron19	exon breakpoints	4.5
P2009020043	female	57	ctDNA	EML4	2	42553349	exon21	ALK	2	29446720	intron19	exon breakpoints	4.8
P1911070042	female	48	tissue	EML4	2	42553391	exon21	ALK	2	29448001	intron19	exon breakpoints	9.9
P1912070072	female	67	tissue	EML4	2	42553374	exon21	ALK	2	29446632	intron19	exon breakpoints	16.4
P1911290112	male	59	tissue	EML4	2	42553364	exon21	ALK	2	29446762	intron19	exon breakpoints	3.5
L-2018-00010529	female	43	tissue	EML4	2	42553300	exon21	ALK	2	29446944	intron19	exon breakpoints	16.4
P1901120065	male	60	ctDNA	EML4	2	42553376	exon21	ALK	2	29448190	intron19	exon breakpoints	2.3
P2101060250	male	58	ctDNA	EML4	2	42544648	exon19	ALK	2	29446973	intron19	exon breakpoints	0.6
P1908290047	female	53	ctDNA	EML4	2	42543179	exon18	ALK	2	29448272	intron19	exon breakpoints	0.2
P2005280010	male	53	tissue	EML4	2	42530489	exon16	ALK	2	29447863	intron19	exon breakpoints	7.5
P2107150201	female	50	tissue	EML4	2	42528467	exon14	ALK	2	29448322	intron19	exon breakpoints	10.6
L-2018-00002291	female	50	tissue	EML4	2	42538281	exon14	ALK	2	29447306	intron19	exon breakpoints	4.7
P1901260022	female	47	tissue	EML4	2	42528529	exon14	ALK	2	29446486	intron19	exon breakpoints	14.8
P2009270008	male	52	ctDNA	EML4	2	42522654	exon13	ALK	2	29446396	intron19	exon breakpoints	7.6
P2009180090	female	42	tissue	EML4	2	42552991	intron20	ALK	2	29446370	exon20	exon breakpoints	8.3
R-2018-00000103	male	48	tissue	EML4	2	42543123	exon18	ALK	2	29446465	intron19	exon breakpoints	3.3
P2108040285	Male	63	tissue	TPM3	1	154140031	intron7	ALK	2	29447576	intron19	frameshift	3
P2007070051	Female	56	tissue	TOGARAM2	2	29238483	intron8	ALK	2	29446736	intron19	frameshift	0.8
P2009120038	Female	50	tissue	PRR23C	3	138762230	exon1	ALK	2	29447358	intron19	exon breakpoints	7.5
P2104200245	Female	54	tissue	KIF5B	10	32304569	exon25	ALK	2	29446581	intron19	exon breakpoints	2.9
P2105100202	Female	65	ctDNA	KAT6A	8	41838389	exon5	ALK	2	29449513	intron18	exon breakpoints	0.1
P2101050243	Female	62	tissue	CCDC9	19	47773933	exon10	ALK	2	29446501	intron19	exon breakpoints	5.8
P2103030225	Male	44	tissue	ARHGEF33	2	39172765	intron8	ALK	2	29447667	intron19	frameshift	3.7
P2004270003	Female	67	tissue	SQSTM1	5	179252329	exon5	ALK	2	29447277	intron19	exon breakpoints	8.7
P2003200071	Female	65	tissue	SFTPB	2	85894811	exon3	ALK	2	29450482	exon17	exon breakpoints	3.1
P2005010014	Male	32	tissue	SAMD12	8	119565711	intron2	ALK	2	29447662	intron19	frameshift	12.2
P2002140008	Male	73	ctDNA	PDIA6	2	10951176	intron1	ALK	2	29449912	exon18	exon breakpoints	0.5
L-2018-00005682	Female	66	tissue	DCTN1	2	74596876	intron13	ALK	2	29446350	exon20	exon breakpoints	3.7
P2005210063	Female	65	ctDNA	C11orf63	11	122768941	intron2	ALK	2	29449521	intron18	frameshift	0.2
L-2017-00000840	Female	55	tissue	BRE	2	28530092	intron11	ALK	2	29448403	exon19	exon breakpoints	6.3
L-2018-00005429	Male	42	tissue	AFF1	4	87962851	intron2	ALK	2	29447796	intron19	frameshift	11.6
P1909050060	Female	61	tissue	CCDC9	19	47773947	intron10	ALK	2	29446501	intron19	frameshift	15.3
