# Supplementary material for: Molecular characterization of genomic breakpoints of ALK rearrangements in non‐small cell lung cancer
Source: Mol Oncol. 2022 Dec 13;17(5):765–78. doi: 10.1002/1878-0261.13348 (PMC10158786; doi:10.1002/1878-0261.13348)
Supplement: Supplementary file 6 — Table S2. RNA‐based NGS data of uncommon ALK fusions. [file MOL2-17-765-s001.xlsx]

## Sheet: Sheet1
Supplementary Table 2. RNA-based NGS data of uncommon ALK fusions.
Patient ID	Sample type	RNA-QC	Gene1	Chromosome1	Splicing position1	Location1	Gene2	Chromosome2	Splicing position2	Location2	Frameshift Class	Exon boundary	Results	Frequency%
P2106140203	tissue	Pass	EML4	2	42531692	intron17	ALK	2	29446394	exon20	inframe	single	bases insertion	61.18
P2103020235	tissue	Fail	Not test	/	/	/	/	/	/	/	/	/	/	/
P2011280013	tissue	Pass	EML4	2	42544663	exon19	ALK	2	29446394	exon20	inframe	none	bases insertion	56.73
P2008100038	tissue	Pass	Negative	/	/	/	/	/	/	/	/	/	negative	/
P1902170006	tissue	Pass	Negative	/	/	/	/	/	/	/	/	/	negative	/
L-2018-00000747	tissue	Fail	Not test	/	/	/	/	/	/	/	/	/	/	/
P2107150201	tissue	Pass	EML4	2	42522656	exon13	ALK	2	29446394	exon20	inframe	both	exon skipping	20.95
P2008280124	tissue	Pass	EML4	2	42544664	exon19	ALK	2	29446380/29446374	exon20(partial)	inframe	single	bases deletion	48.31/11.78
P2006160041	tissue	Pass	EML4	2	42472827	exon2	ALK	2	29446394	exon20	inframe	both	exon skipping	19.09
P1901260022	tissue	Fail	Not test	/	/	/	/	/	/	/	/	/	/	/
P2011280079	tissue	Fail	Not test	/	/	/	/	/	/	/	/	/	/	/
L-2018-00002291	tissue	Fail	Not test	/	/	/	/	/	/	/	/	/	/	/
L-2018-00010529	tissue	Fail	Not test	/	/	/	/	/	/	/	/	/	/	/
P2010230040	tissue	Pass	EML4	2	42492091	intron6	ALK	2	29446394	exon20	inframe	single	exon skipping	20.14
P1911070042	tissue	Pass	EML4	2	42552694	exon20	ALK	2	29446394	exon20	inframe	both	exon skipping	52.07
P2009100057	tissue	Pass	EML4	2	42522656	exon13	ALK	2	29446394	exon20	inframe	both	exon skipping	49.87
P2007070051	tissue	Pass	EML4	2	42522656	exon13	ALK	2	29446394	exon20	inframe	both	partner transformation	32.1
P2009120038	tissue	Pass	KIF5B	10	32311068	exon17	ALK	2	29446394	exon20	inframe	both	partner transformation	8.5
P2004270003	tissue	Pass	SQSTM1	5	179251323	exon4	ALK	2	29446394	exon20	inframe	both	exon skipping	39.8
P2003200071	tissue	Pass	SFTPB	2	85895240	exon1	ALK	2	29449940	exon18	inframe	both	exon skipping	48.5
P2005010014	tissue	Pass	EML4	2	42552694	exon20	ALK	2	29446394	exon20	inframe	both	partner transformation	22.1
L-2018-00005429	tissue	Pass	EML4	2	42522656	exon13	ALK	2	29446394	exon20	inframe	both	partner transformation	21.5
